# Supplementary material for: Genetic Control of Resistance to Trypanosoma brucei brucei Infection in Mice
Source: PLoS Negl Trop Dis. 2011 Jun 7;5(6):e1173. doi: 10.1371/journal.pntd.0001173 (PMC3110168; doi:10.1371/journal.pntd.0001173)
Supplement: Table S1 — Survival times and genotypes of F2 hybrids between BALB/c and CcS-11. (XLS) [file pntd.0001173.s002.xls]

## Sheet: trypa typing
Table S1. Survival times and genotypes of F2 hybrids between BALB/c and CcS-11.
nr.	strain	sex	age	surv	Logsurv	D1M403	D3M45	D7M25	D7M18	D7M282	D7M259	D8M85	D10M46	D10M12	D12M37	D16M73	D19M51	D19M60	D19M46
1	1	2	22.8571	14	1.14613	3	2	3	3	2	2	2	2	2	2	1	2	2	2
2	1	2	22.8571	12	1.07918	2	1	3	3	2	2	2	2	2	1	2	2	2	2
3	1	2	22.8571	15	1.17609	2	2	2	2	1	1	2	2	2	2	2	1	1	1
4	1	2	22.8571	15	1.17609	3	2	1	1	1	2	2	3	3	3	1	2	3	3
5	1	2	22.8571	15	1.17609	1	3	3	3	2	1	2	2	2	2	2	1	1	2
6	1	2	22.8571	16	1.20412	2	1	3	2	1	1	1	2	2	1	1	3	3	3
7	1	2	22.8571	18	1.25527	1	2	1	1	2	3	2	1	1	2	3	3	3	3
8	1	2	22.8571	15	1.17609	2	3	1	1	1	1	3	3	3	2	2	2	1	2
9	1	2	22.8571	15	1.17609	2	2	2	2	3	3	3	2	2	2	1	2	2	2
10	1	2	22.8571	15	1.17609	1	3	2	2	2	2	1	2	2	2	3	3	3	2
11	1	2	22.8571	16	1.20412	3	2	2	2	2	2	1	3	2	1	2	2	2	2
12	1	2	22.8571	15	1.17609	3	2	2	2	2	2	3	1	2	1	2	2	2	2
13	1	2	22.8571	14	1.14613	2	2	1	2	1	1	2	2	2	2	1	3	3	3
14	1	2	22.8571	13	1.11394	1	2	3	3	3	3	2	2	2	3	3	1	1	1
15	1	2	22.8571	12	1.07918	2	1	1	1	2	2	2	2	2	2	3	2	2	2
16	1	2	22.8571	12	1.07918	2	2	2	2	3	2	3	3	3	3	2	3	3	3
17	1	2	22.8571	14	1.14613	3	2	2	1	2	2	3	1	1	2	2	2	1	1
18	1	2	22.8571	15	1.17609	1	1	2	2	3	3	1	3	2	3	2	3	3	3
19	1	2	22.8571	14	1.14613	1	1	2	2	2	3	2	3	3	2		2	2	2
20	1	2	22.8571	15	1.17609	2	3	2	2	2	2	2	1	1	1	2	1	1	1
21	1	2	22.8571	15	1.17609	2	1	1	3	2	2	1	2	3	2	1	3	3	2
22	1	2	22.8571	14	1.14613	1	3	1	3	2	2	2		2	1	3	3	3	2
23	1	2	22.8571	12	1.07918	2	2	2	2	2	2	1	2	2	2	2	3	3	3
24	1	2	22.8571	15	1.17609	3	2	2	1	1	1	1	2	2	2	2	1	1	1
25	1	2	22.8571	15	1.17609	2	1	1	1	1	1	2	2	1	1	3	2	2	2
26	1	2	22.8571	14	1.14613	1	2	2	2	2	2	2	2	2	2	1	2	2	2
27	1	2	22.8571	15	1.17609	2	2	2	3	1	2	2	2	2	2	1	1	1	1
28	1	2	22.8571	13	1.11394	2	2	2	2	2	3	1	1	1	1	2	2	2	1
29	1	2	22.8571	15	1.17609	1	2	2	2	2	1	2	3	3	3	2	3	3	2
30	1	2	22.8571	17	1.23045	2	2	2	2	2	1	3	2	2	3	2	2	2	2
31	1	2	22.8571	11	1.04139	2	2	2	2	2	1	1	2	3	2	1	2	2	2
32	1	2	22.8571	15	1.17609	1	1	2	2	3	1	2	2	2	2		2	2	2
33	1	2	22.8571	16	1.20412	2	2	1	1	2	2	1	1	1	2	2	1	1	1
34	1	2	22.8571	15	1.17609	2	1	1	1	3	3	2	1	2	1	1	1	1	2
35	1	2	22.8571	18	1.25527	2	1	2	1	1	1	2	2	2	3	3	2	2	2
36	1	2	23.1429	15	1.17609	1	2	2	2	1	2	3	2	2	2	3	2	2	2
37	1	2	23.1429	14	1.14613	2	1	2	2	3	3	2	1	1	2	2	2	2	2
38	1	2	23.1429	12	1.07918	1	3	3		2	2	2	2	2	2	1	2	2	2
39	1	2	23.1429	17	1.23045	3	2	2	3	3	3	3	3	3	3	1	2	2	2
40	1	2	23.1429	18	1.25527	3	3	2	2	2	2	2	2	2	3	2	2	2	2
41	1	2	23.1429	11	1.04139	2	1	3	3	2	2	2	2	2	2	2	1	2	2
42	1	2	22.8571	12	1.07918	1	2	2	2	2	3	1	1	1	3	2	3	3	3
43	1	2	22.8571	14	1.14613	2	2	2	2	3	3	1	1	2	1	2	2	2	2
44	1	2	22.8571	15	1.17609	3	2	2	2	2	3	3	2	2	1	1	2	2	3
45	1	2	22.8571	15	1.17609	1	1	2	2	3	3	2	2	2	2	3	2	1	1
46	1	2	22.8571	15	1.17609	1	2	2	2	2	2	1	1	1	2	1	3	3	2
47	1	1	22.8571	16	1.20412	2	1	2	2	2	2	1	1	1	2	3	1	1	1
48	1	1	22.8571	14	1.14613	3	3	2	2	3	3	2	2	2	3	2	2	2	2
49	1	1	22.8571	16	1.20412	2	3	1	1	2	2	2	2	2	2	2	2	2	2
50	1	1	22.8571	17	1.23045	1	1	1	2	2	2	2	2	1	2	1	2	1	1
51	1	1	22.8571	15	1.17609	3	2	3	3	3	3	3	3	3	3	2	3	3	3
52	1	1	22.8571	16	1.20412	1	1	3	3	3	3	3	2	3	3	1	2	2	2
53	1	1	22.8571	16	1.20412	1	2	3	3	2	3	2	1	1	2	1	1	2	2
54	1	1	22.8571	21	1.32222	3	2	2	2	1	1	3	2	2	2	2	2	2	3
55	1	1	22.8571	15	1.17609	1	1	2	1	1	2	3	1	1	3	2	1	1	1
56	1	1	22.8571	18	1.25527	2	2	2	2	2	1	3	2	2	2	3	3	3	3
57	1	1	22.8571	12	1.07918	3	2	2	2	2	2	3	2	2	3	3	3	3	3
58	1	1	22.8571	15	1.17609	1	2	2	2	1	1	3	3	3	2	2	1	1	1
59	1	1	22.8571	17	1.23045	2	1	2	2	1	1	1	2	2	2	3	2	3	3
60	1	1	22.8571	14	1.14613	2	3	2	2	3	3	2	2	2	1	2	1	1	1
61	1	1	23	17	1.23045	3	1	2	3	2	2	2	2	2	2	2	2	2	2
62	1	1	23	13	1.11394	1	2	2	2	1	1	2	2	3	2	2	3	2	2
63	1	1	23	20	1.30103	3	2	3	3	3	3	3	3	3	2	1	2	2	2
64	1	1	23	16	1.20412	1	2	1	1	1	2	2	2	1	2	1	1	2	2
65	1	1	23	17	1.23045	1	2	1	2	1	1	1	3	3	3	2	3	3	2
66	1	1	23	16	1.20412	2	2	2	3	3	3	1	2	2	2	1	1	1	2
67	1	1	23	15	1.17609	1	1	2	2	2	2	1	3	3	1	3	2	2	2
69	1	1	22.8571	16	1.20412	2	3	1	2	2	3	3	2	2	2	3	3	2
70	1	1	22.8571	20	1.30103	2	3	1	1	3	2	1	3	2	2	2	2	2	2
71	1	1	22.8571	19	1.27875	2	2	3	3	2	2	2	1	1	2	2	1	1	1
72	1	1	22.8571	16	1.20412		3	1	3	2	2	2	1	1	2	3	2	2	2
73	1	1	22.8571	22	1.34242	3	2	1	3	1	3	2	2	2	1	2	1	1	1
74	1	1	22.8571	16	1.20412	2	3	1	3	1	3	2	1	2	3	2	2	3	3
75	1	1	22.8571	16	1.20412	2	2	2	2	1	1	2	3	3	2	3	3	2
76	1	1	22.8571	17	1.23045	3	3	1	1	2	2	2	2	2	2	2	2	2	2
77	1	1	22.8571	16	1.20412	3	3	3	3	2	2	2	3	3	2	1	1	1	2
78	1	1	22.8571	17	1.23045	2	2	1	1	2	2	2	3	3	2	2	2	3	3
79	1	1	22.8571	14	1.14613	1	1	3	3	3	1	3	2	2	2	2	1	1	2
80	1	1	22.8571	18	1.25527	1	2		1	3	3	3	2	2	3	2	2	2	2
81	1	1	22.8571	16	1.20412	1	2	3	3	1	1	2	1	1	3	3	2	2	1
82	2	2	22.8571	12	1.07918	3	2	3	3	1	1	2	1	2	1	3	2	3	3
83	2	2	22.8571	14	1.14613	2	3	1	1	2	3	2	2	2	3	2	3	3	2
84	2	2	22.8571	16	1.20412	1	2	2	2	1	1	2	2	2	1	2	1	2	3
85	2	2	22.8571	18	1.25527	1	2	3		3	3	3	3	3	2	2	3	2	1
86	2	2	22.8571	15	1.17609	2	1	1	1	2	2	2	1	2	2	1	2	2	2
87	2	2	22.8571	16	1.20412	2	3	3	3	3	3	2	1	1	2	2	2	2	2
88	2	2	22.7143	14	1.14613	2	2	2	2	3	3	1	2	2	2	3	2	2	1
89	2	2	22.7143	15	1.17609	1	3	2	2	2	2	3	1	1	3	2	3	3	3
90	2	2	22.7143	15	1.17609	2	1	2	2	2	3	1	2	2	2	3	2	2	2
91	2	2	22.7143	15	1.17609	2	2	2	2	3	3	1	1	1	2	2	2	3	3
92	2	2	22.7143	13	1.11394	1	3	2	3	3	2	2	1	1	2	2	2	2	3
93	2	2	22.7143	16	1.20412	2	2	3	2	2	2	3	2	2	2	3	1	1	1
94	2	2	22.8571	17	1.23045	3	1	2	2	3		1	2	2	2	2	1	1	1
95	2	2	22.8571	13	1.11394	1	2	2	2	3	3	2	2	2	2	2	1	1	2
96	2	2	22.8571	15	1.17609	2	2	2	2	2	2	1	2	2	3	1	3	2	2
97	2	2	22.8571	14	1.14613	2	2	1	1	2	3	1	2	2	1	2	2	2	2
98	2	2	22.8571	14	1.14613	1	2	2	3	3	2	2	1	1	3	2	3	2	2
99	2	2	22.8571	12	1.07918	3	3	3	3	2	2	2	1	1	2	1	3	2	2
100	2	2	22.8571	15	1.17609	2	2	2	2	2	3	2	2	2	2	1	1	2	2
101	2	2	22.8571	16	1.20412	2	2	3	3	3	3	2	1	2	1	1	2	3	3
102	2	2	22.8571	16	1.20412	1	2	3	3	3	3	3	1	2	3	3	2	2	2
103	2	2	22.8571	16	1.20412	3	2	3	2	2	2	1	2	2	1	1	3	3	2
104	2	2	22.8571	14	1.14613	2	2	1	1	2	2	1	1	1	2	1	1	2	2
105	2	2	23	16	1.20412	3	3	2	2	2	2	2	1	1	3	2	2	2	2
106	2	2	23	18	1.25527	3	3	2	2	2	2	3	2	2	3	1	2	3	3
107	2	2	23	13	1.11394	2	2	1	1	2	2	2	1	1	2	2	3	2	2
108	2	2	23	16	1.20412	1	2	2	2	2	2	2	2	2	3	2	2	2	2
109	2	2	23	14	1.14613	3	2	3	3	2	3	2	2	2	3	2	1	2	2
110	2	2	22.2857	12	1.07918	3	1	2	2	1	1	2	3	3	2	3	3	3	2
111	2	2	22.2857	16	1.20412		2	2	3	2	2	3	2	2	2	2	1	1	1
112	2	2	22.2857	14	1.14613	2	2	1	1	1	2	3	3	2	2	2	2	2	2
113	2	2	22.2857	16	1.20412	2	1	3	3	3	3	1	1	1	1	1	2	2	2
114	2	2	22.8571	13	1.11394	2	3	3	3	2	2	2	2	2	3	2	1	1	1
115	2	2	22.8571	14	1.14613	3	2	3	2	1	1	2	2	1	2	2	1	1	1
116	2	2	22.8571	12	1.07918	2	1	2	2	2	2	2	2	2	3	3	2	2	2
117	2	2	22.8571	15	1.17609	2	1	1	1	1	1	2	2	2	2	2	2	2	2
118	2	2	22.8571	15	1.17609	1	1	2	2	2	2	2	1	1	3	2	2	2	2
119	2	2	22.8571	15	1.17609	1	2	1	1	2	2	1	2	2	2	1	3	3	3
120	2	1	22.2857	15	1.17609	3	2	2	2	2	1	2	2	2	2	2	2	2	1
121	2	1	22.2857	16	1.20412	2	2	3	3	3	3	2	2	2	2	2	2	3	3
122	2	1	22.2857	18	1.25527	3	2	2	2	3	3	2	2	2	1	3	3	2	3
123	2	1	22.2857	25	1.39794	3	2	2	2	2	2	1	3	3	1	1	1	1	1
124	2	1	22.2857	24	1.38021	3	3	3	2	3	2	3	3	3	2	2	3	3	3
125	2	1	22.2857	15	1.17609	1	2	1	1	2	3	3	2	2	2	2	3	3	3
126	2	1	23	17	1.23045	2	1	2	2	1	1	3	3	3	1	1	3	3	3
127	2	1	23	16	1.20412	1	1	2	2	2	2	1	2	3	1	2	3	2	2
128	2	1	23	17	1.23045	2	2	1	1	2	2	1	2	3	2	1	3	3	3
129	2	1	23	17	1.23045	1	2	3	3	2	2	3	1	2	1	3	3	3	3
130	2	1	23	16	1.20412	2	2	1	1	3	3	2	3	3	2	2	2	2	3
131	2	1	22.8571	16	1.20412	3	3	3	3	2	1	2	1	1		2	1	1
132	2	1	22.8571	17	1.23045	2	1	1	2	3	3	2	2	2	3	3	3	3	3
133	2	1	22.8571	15	1.17609	2	3	3	3	3	2	2	2	1	2	2	3	3	3
134	2	1	22.8571	15	1.17609	3	3	1	1	3	3	2	2	2	2	2	2	2	2
135	2	1	22.8571	16	1.20412	2	2	3	2	1	2	2	2	2	2	2	3	3	2
136	2	1	22.8571	15	1.17609	1	2	2	2	1	2	2	2	3	2	1	3	3	3
137	2	1	22.8571	17	1.23045	2	2	2	2	2	3	1	3	3	2	2	2	2	2
138	2	1	22.8571	14	1.14613	1	1	2	2	2	2	2	1	2	2	3	2	3	2
139	2	1	22.8571	17	1.23045	2	1	2	2	1	1	2	3	3	2		2	2	2
140	2	1	22.8571	18	1.25527	2	3	3	3	2	2	2	3	3	1	2	3	3	3
141	2	1	22.8571	15	1.17609	3	3	2	2	2	2	2	2	2	1	2		2	1
142	2	1	22.8571	15	1.17609	1	1	1	3	2	1	2	1	2	2	1	1	1	1
143	2	1	22.8571	16	1.20412	2	2	3	2	2	2	1	3	3	2	1	2	2	1
144	2	1	22.4286	18	1.25527	2	2	2	2	1	1	3	1	1	2	1	2	2	2
145	2	1	22.4286	16	1.20412	3	2	1	1	1	2	1	3	3	3	1	3	3	3
146	2	1	22.4286	14	1.14613	1	2	2	2	2	2	2	2	2	2	2	2	2	2
147	2	1	22.4286	15	1.17609	2	1	2	2	1	1	2	1	1	1	3	2	2	2
148	2	1	22.4286	16	1.20412	1	2	2	2	3	2	1	2	1	1	3	1	1	1
149	2	1	22.4286	17	1.23045	3	2	2	2	2	1	3	3	3	2	3	1	1	1
150	2	1	22.4286	17	1.23045	3	2	1	1	1	2	2	2	1	2	1	1	1	1
151	2	1	22.8571	20	1.30103	2	2	2	3	3	3	2	2	2	1	2	1	1	1
152	2	1	22.8571	15	1.17609	2	3	1	1	1	2	3	3	3	3	2	3	3	2
153	2	1	22.8571	17	1.23045	2	1	2	1	1	1	2	2	2	2	3	2	2	2
154	2	1	22.8571	21	1.32222	2	2	1	1	1	1	1	1	2		1	2	2	2
155	2	1	22.8571	19	1.27875	1	2	2	2	3	3	1	2	2	2	2	3	3	3
156	2	1	22.8571	16	1.20412	1	2	2	2	2	2	2	2	2	2	3	2	2	1
157	2	1	22.8571	15	1.17609	1	2	2	2		2		1	1	2	2	2	3	2
158	2	1	22.8571	18	1.25527	2	3	2	1	1	1	2	2	2	1	3	2	2	2
159	2	1	22.8571	21	1.32222	2	3	2	2		2	2	3	3	2	2	3	3	3
160	2	1	22.8571	18	1.25527	1	2	2	2	2	2	1	3	3	2	1	2	1	1
161	2	1	22.8571	19	1.27875	2	2	2	2	2	2	3	3	3	2	2	2	2	2
162	2	1	22.8571	15	1.17609	2	2	2	2	3	3	1	1	2	2	1	2	2	2
163	2	1	22.8571	16	1.20412	2	2	3	3	2	3	2	2	2	1	1	2	2	2
164	2	1	22.8571	20	1.30103	2	2	1	1	1	3	1	3	3	3	2	2	3	3
165	2	1	22.8571	15	1.17609	2	2	2	2	2	3	3	2	2	3	3	1	1	1
166	2	1	22.8571	18	1.25527	1	2	3	3	2	2	1	1	1	2	2	2	2	2
167	2	1	22.8571	15	1.17609	1	1	2	2	2	2	2	1	1	2	2	3	3	1
168	2	1	22.8571	16	1.20412	2	1	1	1	1	1	1	2	2	2	3	3	3	3
169	2	1	22.8571	15	1.17609	1	2	3	2	2	1	2	2	2	3	2	2	2	2
170	2	1	22.8571	21	1.32222	2	3	2	2	1	1	2	2	2	2	1	1	1	1
